# Supplementary material for: Copper starvation induces antimicrobial isocyanide integrated into two distinct biosynthetic pathways in fungi
Source: Nat Commun. 2022 Aug 16;13:4828. doi: 10.1038/s41467-022-32394-x (PMC9381783; doi:10.1038/s41467-022-32394-x)
Supplement: Supplementary file 4 — Supplementary Dataset 1 [file 41467_2022_32394_MOESM4_ESM.xlsx]

## Sheet: SupTable1_draft1
Species Name	Taxon	Ecology	E-Value	Bitscore	Protein ncbi accession	Protein title
Aspergillus_fumigatus	Eurotiomycete	opportunistic human pathogen	0	547	Q4WYN6	RecName: Full=Isocyanide synthase-NRPS hybrid crmA; Short=ICS-NRPS crmA; AltName: Full=Copper-responsive metabolite biosynthesis cluster protein A [Aspergillus fumigatus Af293]
Aspergillus_lentulus	Eurotiomycete	saprobe	1.68e-170	516	KAF4160302	hypothetical protein CNMCM6936_003962 [Aspergillus lentulus]
Aspergillus_fischeri	Eurotiomycete	saprobe	1.79e-167	513	KAG2014862	hypothetical protein GB937_006320 [Aspergillus fischeri]
Aspergillus_fumigatiaffinis	Eurotiomycete	saprobe	2.87e-167	513	KAF4216357	hypothetical protein CNMCM5878_007164 [Aspergillus fumigatiaffinis]
Aspergillus_turcosus	Eurotiomycete	saprobe	1.27e-162	502	RHZ63003	hypothetical protein CDV55_104850 [Aspergillus turcosus]
Aspergillus_hiratsukae	Eurotiomycete	saprobe	2.25e-158	489	KAF7133698	hypothetical protein CNMCM5793_004996 [Aspergillus hiratsukae]
Aspergillus_thermomutatus	Eurotiomycete	saprobe	2.42e-158	490	XP_026614138	hypothetical protein CDV56_101395 [Aspergillus thermomutatus]
Metarhizium_humberi	Sordariomycetes	insect pathogen	2.87e-151	471	KAH0600808	hypothetical protein MHUMG1_01807 [Metarhizium humberi]
Aspergillus_ochraceoroseus	Eurotiomycete	saprobe	8.1e-150	467	KKK21469	transferase family protein [Aspergillus ochraceoroseus]
Metarhizium_anisopliae	Sordariomycetes	insect pathogen	3.42e-149	465	KAF5133932	Non-canonical non-ribosomal peptide synthetase FUB8 [Metarhizium anisopliae]
Metarhizium_brunneum	Sordariomycetes	insect pathogen	4.43e-149	465	XP_014549533	transferase family protein, partial [Metarhizium brunneum ARSEF 3297]
Cylindrodendrum_hubeiense	Sordariomycetes	plant pathogen	6.57e-149	464	KAF7556944	hypothetical protein G7Z17_g989 [Cylindrodendrum hubeiense]
Metarhizium_robertsii	Sordariomycetes	insect pathogen	1.22e-148	463	EXV04551	AMP binding enzyme/pyoverdine/dityrosine biosynthesis protein [Metarhizium robertsii]
Aspergillus_sclerotiicarbonarius	Eurotiomycete	saprobe	2.36e-148	463	PYI03572	acetyl-CoA synthetase-like protein [Aspergillus sclerotiicarbonarius CBS 121057]
Metarhizium_acridum	Sordariomycetes	insect pathogen	3.75e-148	462	KAG8419498	putative NRPS-like protein biosynthetic cluster [Metarhizium acridum]
Metarhizium_guizhouense	Sordariomycetes	insect pathogen	4.59e-148	462	KID90510	transferase family protein [Metarhizium guizhouense ARSEF 977]
Metarhizium_majus	Sordariomycetes	insect pathogen	2.04e-147	461	KID99750	transferase family protein, partial [Metarhizium majus ARSEF 297]
Aspergillus_rambellii	Eurotiomycete	saprobe	4.13e-147	460	KKK24685	transferase family protein [Aspergillus rambellii]
Neonectria_ditissima	Sordariomycetes	plant pathogen	2.78e-146	457	KPM40578	hypothetical protein AK830_g6017 [Neonectria ditissima]
Aspergillus_carbonarius	Eurotiomycete	saprobe	1.16e-143	450	OOF98727	hypothetical protein ASPCADRAFT_2160 [Aspergillus carbonarius ITEM 5010]
Emericellopsis_atlantica	Sordariomycetes	endophyte	1.39e-143	449	KAG9253419	transferase family protein [Emericellopsis atlantica]
Aspergillus_sclerotioniger	Eurotiomycete	saprobe	2.63e-143	449	XP_025466311	transferase family protein [Aspergillus sclerotioniger CBS 115572]
Trichoderma_simmonsii	Sordariomycetes	Biocontrol	3.54e-143	449	QYS95457	Transferase family protein [Trichoderma simmonsii]
Pochonia_chlamydosporia	Sordariomycetes	nematode pathogen	1.25e-142	447	XP_022284604	transferase family protein [Pochonia chlamydosporia 170]
Trichoderma_harzianum	Sordariomycetes	Biocontrol	1.27e-142	447	PKK50784	hypothetical protein CI102_5232 [Trichoderma harzianum]
Trichophyton_rubrum	Eurotiomycete	dermatophyte	6.04e-142	446	EZG11273	hypothetical protein H106_00005 [Trichophyton rubrum CBS 735.88]
Trichophyton_violaceum	Eurotiomycete	dermatophyte	1.92e-141	444	OAL68961	hypothetical protein A7D00_7128 [Trichophyton violaceum]
Trichoderma_lentiforme	Sordariomycetes	Biocontrol	3.57e-141	448	KAF3071615	Siderophore iron transporter mirB [Trichoderma lentiforme]
Arthroderma_uncinatum	Eurotiomycete	dermatophyte	7.83e-141	443	XP_033408357	uncharacterized protein GIQ15_03779 [Arthroderma uncinatum]
Trichoderma_gamsii	Sordariomycetes	Biocontrol	1.62e-140	442	XP_018666334	transferase family protein [Trichoderma gamsii]
Xylaria_grammica	Sordariomycetes	nematode pathogen	2.16e-140	441	RWA11645	hypothetical protein EKO27_g3464 [Xylaria grammica]
Talaromyces_amestolkiae	Eurotiomycete	opportunistic human pathogen	6.06e-140	434	XP_040736961	uncharacterized protein BHQ10_008459 [Talaromyces amestolkiae]
Trichoderma_asperellum	Sordariomycetes	Biocontrol	9.24e-140	439	GFP60271	isocyanide synthase-NRPS hybrid crmA [Trichoderma asperellum]
Nannizzia_gypsea	Eurotiomycete	dermatophyte	1.15e-139	439	XP_003169292	hypothetical protein MGYG_08840 [Nannizzia gypsea CBS 118893]
Trichophyton_benhamiae	Eurotiomycete	dermatophyte	1.73e-139	439	XP_003013753	hypothetical protein ARB_07864 [Trichophyton benhamiae CBS 112371]
Talaromyces_marneffei	Eurotiomycete	opportunistic human pathogen	3.49e-139	438	QGA15106	hypothetical protein EYB26_002762 [Talaromyces marneffei]
Trichophyton_verrucosum	Eurotiomycete	dermatophyte	9.34e-139	437	XP_003021174	hypothetical protein TRV_04722 [Trichophyton verrucosum HKI 0517]
Talaromyces_islandicus	Eurotiomycete	endophyte	1.21e-138	437	CRG90102	Genome polyprotein 1 [Talaromyces islandicus]
Penicillium_digitatum	Eurotiomycete	plant pathogen	1.78e-138	436	KAG0155713	hypothetical protein PDIDSM_2886 [Penicillium digitatum]
Penicillium_solitum	Eurotiomycete	plant pathogen	2.24e-138	436	XP_040808341	uncharacterized protein PENSOL_c063G04221 [Penicillium solitum]
Chaetothyriales_sp.	Eurotiomycete	opportunistic human pathogen	2.45e-138	436	RMZ77957	hypothetical protein DV738_g4111, partial [Chaetothyriales sp. CBS 135597]
Penicillium_expansum	Eurotiomycete	plant pathogen	6.87e-138	434	XP_016596276	AMP-dependent synthetase/ligase [Penicillium expansum]
Talaromyces_cellulolyticus	Eurotiomycete	cellulose degrading	1.58e-137	433	GAM39784	hypothetical protein TCE0_034f11610 [Talaromyces cellulolyticus]
Trichophyton_mentagrophytes	Eurotiomycete	dermatophyte	1.91e-137	433	GBF60210	non-canonical non-ribosomal peptide synthetase [Trichophyton mentagrophytes]
Trichophyton_interdigitale	Eurotiomycete	dermatophyte	1.91e-137	433	KAG5206092	Transferase family [Trichophyton interdigitale]
Talaromyces_pinophilus	Eurotiomycete	Biocontrol	2.24e-137	433	KAF3404987	Spore wall maturation protein DIT1 [Talaromyces pinophilus]
Penicillium_crustosum	Eurotiomycete	saprobe	2.33e-137	433	KAF7517455	hypothetical protein PCG10_001217 [Penicillium crustosum]
Penicillium_polonicum	Eurotiomycete	plant pathogen	4.53e-137	432	OQD71929	hypothetical protein PENPOL_c001G04885 [Penicillium polonicum]
Xylaria_hypoxylon	Sordariomycetes	plant pathogen	6.81e-137	432	TGJ79002	hypothetical protein E0Z10_g9760 [Xylaria hypoxylon]
Cenococcum_geophilum	Dothideomycete	ectomycorrhizal	7.67e-137	432	OCK97870	transferase family protein [Cenococcum geophilum 1.58]
Trichophyton_equinum	Eurotiomycete	dermatophyte	1.14e-136	431	EGE05591	hypothetical protein TEQG_08700 [Trichophyton equinum CBS 127.97]
Pyrenochaeta_sp.	Dothideomycete	plant pathogen	1.26e-136	436	OAL45143	transferase family protein [Pyrenochaeta sp. DS3sAY3a]
Clonostachys_solani	Sordariomycetes	insect pathogen	3.83e-136	430	CAH0051384	unnamed protein product [Clonostachys solani]
Penicillium_freii	Eurotiomycete	plant pathogen	5.48e-136	429	KUM56496	hypothetical protein ACN42_g10719 [Penicillium freii]
Corynespora_cassiicola	Dothideomycete	plant pathogen	2.11e-135	432	PSN69555	transferase family protein [Corynespora cassiicola Philippines]
Amniculicola_lignicola	Dothideomycete	wood decay	2.73e-134	424	KAF2001389	transferase family protein [Amniculicola lignicola CBS 123094]
Cladophialophora_psammophila	Eurotiomycete	black yeast saprobe	6.22e-134	424	XP_007744155	hypothetical protein A1O5_05364 [Cladophialophora psammophila CBS 110553]
Clonostachys_rosea	Sordariomycetes	nematode pathogen	9.48e-134	424	VUC29925	unnamed protein product [Clonostachys rosea]
Lentithecium_fluviatile	Dothideomycete	unknown	1.39e-133	427	KAF2690734	transferase family protein [Lentithecium fluviatile CBS 122367]
Talaromyces_stipitatus	Eurotiomycete	saprobe	1.45e-133	423	XP_002483260	transferase family protein [Talaromyces stipitatus ATCC 10500]
Verticillium_longisporum	Sordariomycetes	plant pathogen	3.92e-133	421	CRK16559	hypothetical protein BN1723_011043 [Verticillium longisporum]
Clonostachys_byssicola	Sordariomycetes	unknown	1.17e-132	421	CAG9975145	unnamed protein product [Clonostachys byssicola]
Clonostachys_rhizophaga	Sordariomycetes	plant pathogen	1.95e-132	420	CAH0023179	unnamed protein product [Clonostachys rhizophaga]
Verticillium_dahliae	Sordariomycetes	plant pathogen	8.28e-131	416	KAF3344219	hypothetical protein VdG2_07691 [Verticillium dahliae VDG2]
Didymosphaeria_enalia	Dothideomycete	unknown	8.86e-131	419	KAF2258812	transferase family protein [Didymosphaeria enalia]
Bipolaris_maydis	Dothideomycete	plant pathogen	1.18e-130	415	KAH7558356	hypothetical protein BM1_05628 [Bipolaris maydis]
Trematosphaeria_pertusa	Dothideomycete	unknown	1.56e-130	414	XP_033685156	transferase family protein [Trematosphaeria pertusa]
Bipolaris_sorokiniana	Dothideomycete	plant pathogen	3.26e-130	414	KAF5847038	hypothetical protein GGP41_003311 [Bipolaris sorokiniana]
Bipolaris_zeicola	Dothideomycete	plant pathogen	1.92e-129	411	XP_007718658	hypothetical protein COCCADRAFT_112729 [Bipolaris zeicola 26-R-13]
Alternaria_atra	Dothideomycete	plant pathogen	5.38e-128	407	XP_043172905	uncharacterized protein ALTATR162_LOCUS9337 [Alternaria atra]
Bipolaris_oryzae	Dothideomycete	plant pathogen	7.01e-128	411	XP_007692129	hypothetical protein COCMIDRAFT_106357 [Bipolaris oryzae ATCC 44560]
Bipolaris_victoriae	Dothideomycete	plant pathogen	1.08e-127	410	XP_014558639	hypothetical protein COCVIDRAFT_24842 [Bipolaris victoriae FI3]
Pyrenophora_seminiperda	Dothideomycete	plant pathogen	1.91e-127	406	RMZ73130	transferase family [Pyrenophora seminiperda CCB06]
Grosmannia_clavigera	Sordariomycetes	beetle symbiont	1.93e-127	405	XP_014175422	transferase family protein [Grosmannia clavigera kw1407]
Alternaria_rosae	Dothideomycete	plant pathogen	3e-127	409	KAH6878525	transferase family protein [Alternaria rosae]
Alternaria_gaisen	Dothideomycete	plant pathogen	4.96e-127	405	KAB2098972	hypothetical protein AG0111_0g12840 [Alternaria gaisen]
Alternaria_arborescens	Dothideomycete	plant pathogen	1.91e-126	403	XP_028501020	hypothetical protein AA0111_g11418 [Alternaria arborescens]
Clathrospora_elynae	Dothideomycete	unknown	2.12e-126	404	KAF1934949	acetyl-CoA synthetase-like protein [Clathrospora elynae]
Exserohilum_turcica	Dothideomycete	plant pathogen	2.19e-126	402	XP_008020935	uncharacterized protein SETTUDRAFT_152948 [Exserohilum turcica Et28A]
Alternaria_tenuissima	Dothideomycete	plant pathogen	2.79e-126	403	RYO48595	hypothetical protein AA0116_g12314 [Alternaria tenuissima]
Capronia_epimyces	Eurotiomycete	unknown	5.34e-126	402	XP_007733780	hypothetical protein A1O3_05467 [Capronia epimyces CBS 606.96]
Alternaria_sp.	Dothideomycete	plant pathogen	6.58e-126	402	RII22453	hypothetical protein CUC08_Gglean000077 [Alternaria sp. MG1]
Alternaria_alternata	Dothideomycete	plant pathogen	6.82e-126	402	XP_018379918	acetyl-CoA synthetase-like protein [Alternaria alternata]
Alternaria_burnsii	Dothideomycete	plant pathogen	6.03e-125	402	XP_038781501	acetyl-synthetase-like protein [Alternaria burnsii]
Phialophora_americana	Eurotiomycete	opportunistic human pathogen	7.61e-125	401	KIW62366	hypothetical protein PV04_10546 [Phialophora americana]
Cordyceps_javanica	Sordariomycetes	insect pathogen	8.5e-124	396	TQV93686	L-aminoadipate-semialdehyde dehydrogenase [Cordyceps javanica]
Glarea_lozoyensis	Leotiomycetes	saprobe	3.34e-123	397	XP_008080495	P-loop containing nucleoside triphosphate hydrolase [Glarea lozoyensis ATCC 20868]
Beauveria_bassiana	Sordariomycetes	insect pathogen	1.94e-122	392	PQK13146	hypothetical protein BB8028_0004g00770 [Beauveria bassiana]
Akanthomyces_lecanii	Sordariomycetes	insect pathogen	3.34e-122	392	OAA72981	transferase family protein [Akanthomyces lecanii RCEF 1005]
Aulographum_hederae	Dothideomycete	unknown	3.88e-122	394	KAF1982045	hypothetical protein K402DRAFT_341217 [Aulographum hederae CBS 113979]
Fusarium_austroamericanum	Sordariomycetes	plant pathogen	4.84e-122	393	KAF5238438	hypothetical protein FAUST_5495 [Fusarium austroamericanum]
Cordyceps_militaris	Sordariomycetes	insect pathogen	9.86e-122	390	ATY65947	transferase family [Cordyceps militaris]
Cladophialophora_carrionii	Eurotiomycete	opportunistic human pathogen	2.08e-121	392	XP_008723453	hypothetical protein G647_01832 [Cladophialophora carrionii CBS 160.54]
Chalara_longipes	Leotiomycetes	saprobe	2.36e-121	391	KAE9367491	hypothetical protein N431DRAFT_494481 [Chalara longipes BDJ]
Beauveria_brongniartii	Sordariomycetes	insect pathogen	2.82e-121	389	OAA35483	transferase family protein [Beauveria brongniartii RCEF 3172]
Fusarium_pseudograminearum	Sordariomycetes	plant pathogen	3.24e-121	391	KAF0639056	hypothetical protein FPSE5266_20236 [Fusarium pseudograminearum]
Fusarium_graminearum	Sordariomycetes	plant pathogen	4.02e-121	391	CAF3470568	unnamed protein product [Fusarium graminearum]
Fusarium_culmorum	Sordariomycetes	plant pathogen	5.22e-121	391	QPC59796	hypothetical protein HYE67_002027 [Fusarium culmorum]
Fusarium_sporotrichioides	Sordariomycetes	plant pathogen	5.85e-121	385	RGP74564	p-loop containing nucleoside triphosphate hydrolase [Fusarium sporotrichioides]
Boeremia_exigua	Dothideomycete	plant pathogen	1.45e-120	390	KAH6629308	transferase family protein [Boeremia exigua]
Cordyceps_fumosorosea	Sordariomycetes	insect pathogen	1.53e-120	387	XP_018700494	transferase family protein [Cordyceps fumosorosea ARSEF 2679]
Fusarium_poae	Sordariomycetes	plant pathogen	1.61e-120	389	OBS25041	hypothetical protein FPOA_05577 [Fusarium poae]
Lizonia_empirigonia	Dothideomycete	unknown	2.55e-120	389	KAF1358040	transferase family protein [Lizonia empirigonia]
Fusarium_langsethiae	Sordariomycetes	plant pathogen	4.78e-120	387	KPA39399	hypothetical protein FLAG1_07752 [Fusarium langsethiae]
Colletotrichum_camelliae	Sordariomycetes	plant pathogen	3.29e-119	381	KAH0423460	DUF221 domain-containing protein [Colletotrichum camelliae]
Fusarium_venenatum	Sordariomycetes	plant pathogen	1.44e-118	379	KAG8349702	ATP-binding cassette transporter CGR1 [Fusarium venenatum]
Fusarium_flagelliforme	Sordariomycetes	plant pathogen	7.31e-118	382	RFN52729	p-loop containing nucleoside triphosphate hydrolase [Fusarium flagelliforme]
Verticillium_alfalfae	Sordariomycetes	plant pathogen	8.85e-118	379	XP_003006468	transferase family protein [Verticillium alfalfae VaMs.102]
Verticillium_nonalfalfae	Sordariomycetes	plant pathogen	1.96e-117	379	XP_028495418	putative NRPS-like protein biosynthetic cluster [Verticillium nonalfalfae]
Clohesyomyces_aquaticus	Dothideomycete	fresh water	4.74e-117	379	ORY16214	Pyoverdine/dityrosine biosynthesis protein-domain-containing protein [Clohesyomyces aquaticus]
Fusarium_coffeatum	Sordariomycetes	plant pathogen	1.45e-115	375	XP_031016707	uncharacterized protein FIESC28_05060 [Fusarium coffeatum]
Ascochyta_lentis	Dothideomycete	plant pathogen	9.82e-114	369	KAF9691933	hypothetical protein EKO04_010151 [Ascochyta lentis]
Zasmidium_cellare	Dothideomycete	cellar mold	2.52e-111	363	XP_033672322	uncharacterized protein M409DRAFT_63711 [Zasmidium cellare ATCC 36951]
Pseudocercospora_eumusae	Dothideomycete	plant pathogen	2.5e-107	352	KXT02246	hypothetical protein AC578_5083 [Pseudocercospora eumusae]
Microsporum_canis	Eurotiomycete	dermatophyte	5.27e-107	349	XP_002842847	transferase family protein [Microsporum canis CBS 113480]
Zymoseptoria_tritici	Dothideomycete	plant pathogen	2.5e-106	349	XP_003849789	ATP-binding cassette multidrug transporter [Zymoseptoria tritici IPO323]
