# Supplementary material for: Copper starvation induces antimicrobial isocyanide integrated into two distinct biosynthetic pathways in fungi
Source: Nat Commun. 2022 Aug 16;13:4828. doi: 10.1038/s41467-022-32394-x (PMC9381783; doi:10.1038/s41467-022-32394-x)
Supplement: Supplementary file 5 — Supplementary Dataset 2 [file 41467_2022_32394_MOESM5_ESM.xlsx]

## Sheet: Sheet1
m/z	R.T.	ΔcrmA (-) vs WT (-)	ΔcrmBC (-) vs WT (-)	ΔcrmCD (-) vs WT (-)	Putative annotation	Polarity
257.081	4.7	downregulated	No significant change	No significant change	Fumicicolins related/derived	Positive ion mode
368.229	4.7	downregulated	No significant change	No significant change	Fumicicolins related/derived	Positive ion mode
131.118	4.7	downregulated	No significant change	No significant change	Fumicicolins related/derived	Positive ion mode
135.56	4.7	downregulated	No significant change	No significant change	Fumicicolins related/derived	Positive ion mode
175.133	4.7	downregulated	No significant change	No significant change	Fumicicolins related/derived	Positive ion mode
345.25	4.7	downregulated	No significant change	No significant change	Fumicicolins related/derived	Positive ion mode
367.231	4.7	downregulated	No significant change	No significant change	Fumicicolins related/derived	Positive ion mode
368.235	4.7	downregulated	No significant change	No significant change	Fumicicolins related/derived	Positive ion mode
174.125	4.7	downregulated	No significant change	No significant change	Fumicicolins related/derived	Positive ion mode
175.135	4.7	downregulated	No significant change	No significant change	Fumicicolins related/derived	Positive ion mode
211.084	4.7	downregulated	No significant change	No significant change	Fumicicolins related/derived	Positive ion mode
113.107	4.7	downregulated	No significant change	No significant change	Fumicicolins related/derived	Positive ion mode
132.121	4.7	downregulated	No significant change	No significant change	Fumicicolins related/derived	Positive ion mode
173.128	4.7	downregulated	No significant change	No significant change	Fumicicolins related/derived	Positive ion mode
174.132	4.7	downregulated	No significant change	No significant change	Fumicicolins related/derived	Positive ion mode
195.11	4.7	downregulated	No significant change	No significant change	Fumicicolins related/derived	Positive ion mode
196.114	4.7	downregulated	No significant change	No significant change	Fumicicolins related/derived	Positive ion mode
346.253	4.7	downregulated	No significant change	No significant change	Fumicicolins related/derived	Positive ion mode
330.116	4.7	downregulated	No significant change	No significant change	Fumicicolin B related/derived	Positive ion mode
153.074	4.7	downregulated	No significant change	No significant change	Fumicicolin A related/derived	Positive ion mode
152.071	4.7	downregulated	No significant change	No significant change	Fumicicolin A related/derived	Positive ion mode
331.113	4.8	downregulated	No significant change	No significant change	Fumicicolin B related/derived	Positive ion mode
186.087	4.9	downregulated	No significant change	No significant change	Fumicicolin A related/derived	Positive ion mode
208.069	4.9	downregulated	No significant change	No significant change	Fumicicolin A related/derived	Positive ion mode
187.091	4.9	downregulated	No significant change	No significant change	Fumicicolin A related/derived	Positive ion mode
225.095	4.9	downregulated	No significant change	No significant change	Fumicicolin A related/derived	Positive ion mode
224.092	4.9	downregulated	No significant change	No significant change	Fumicicolin A related/derived	Positive ion mode
128.053	4.9	downregulated	No significant change	No significant change	Fumicicolin A related/derived	Positive ion mode
332.132	5	downregulated	No significant change	No significant change	Fumicicolin A related/derived	Positive ion mode
401.157	5.1	downregulated	No significant change	No significant change	Fumicicolin A related/derived	Positive ion mode
244.166	5.1	downregulated	No significant change	No significant change	Fumicicolin A related/derived	Positive ion mode
253.128	5.1	downregulated	No significant change	No significant change	Fumicicolin A related/derived	Positive ion mode
177.055	5.1	downregulated	No significant change	No significant change	Fumicicolin A related/derived	Positive ion mode
332.132	5.2	downregulated	No significant change	No significant change	Fumicicolin A related/derived	Positive ion mode
330.116	5.3	downregulated	No significant change	No significant change	Fumicicolin B related/derived	Positive ion mode
340.137	5.4	downregulated	No significant change	No significant change	Fumicicolin B related/derived	Positive ion mode
335.116	5.5	downregulated	No significant change	No significant change	Fumicicolin B related/derived	Positive ion mode
334.112	5.5	downregulated	No significant change	No significant change	Fumicicolin B related/derived	Positive ion mode
330.116	5.5	downregulated	No significant change	No significant change	Fumicicolin B related/derived	Positive ion mode
224.053	5.5	downregulated	No significant change	No significant change	N-formylvaline related/derived	Positive ion mode
131.118	5.5	downregulated	No significant change	No significant change	N-formylvaline related/derived	Positive ion mode
189.151	5.5	downregulated	No significant change	No significant change	N-formylvaline related/derived	Positive ion mode
209.126	5.5	downregulated	No significant change	No significant change	Fumicicolin B related/derived	Positive ion mode
210.129	5.5	downregulated	No significant change	No significant change	Fumicicolin B related/derived	Positive ion mode
330.116	5.7	downregulated	No significant change	No significant change	Fumicicolin B related/derived	Positive ion mode
284.149	5.7	downregulated	No significant change	No significant change	Fumicicolin B related/derived	Positive ion mode
272.151	5.8	downregulated	No significant change	No significant change	Fumicicolin B related/derived	Positive ion mode
272.077	5.9	downregulated	No significant change	No significant change	Fumicicolin B related/derived	Positive ion mode
248.161	5.9	downregulated	No significant change	No significant change	Fumicicolin B related/derived	Positive ion mode
313.103	5.9	downregulated	No significant change	No significant change	Fumicicolin B related/derived	Positive ion mode
267.17	5.9	downregulated	No significant change	No significant change	Fumicicolin B related/derived	Positive ion mode
330.116	5.9	downregulated	No significant change	No significant change	Fumicicolin B related/derived	Positive ion mode
331.113	6	downregulated	No significant change	No significant change	Fumicicolin B related/derived	Positive ion mode
239.05	6.1	downregulated	No significant change	No significant change	Fumicicolin B related/derived	Positive ion mode
441.045	6.1	downregulated	No significant change	No significant change	Fumicicolin B related/derived	Positive ion mode
161.539	6.1	downregulated	No significant change	No significant change	Fumicicolin B related/derived	Positive ion mode
182.052	6.1	downregulated	No significant change	No significant change	Fumicicolin B related/derived	Positive ion mode
171.046	6.1	downregulated	No significant change	No significant change	Fumicicolin B related/derived	Positive ion mode
286.024	6.1	downregulated	No significant change	No significant change	Fumicicolin B related/derived	Positive ion mode
327.05	6.1	downregulated	No significant change	No significant change	Fumicicolin B related/derived	Positive ion mode
330.116	6.2	downregulated	No significant change	No significant change	Fumicicolin B related/derived	Positive ion mode
331.113	6.2	downregulated	No significant change	No significant change	Fumicicolin B related/derived	Positive ion mode
211.06	6.2	downregulated	No significant change	No significant change	Fumicicolin B related/derived	Positive ion mode
212.063	6.2	downregulated	No significant change	No significant change	Fumicicolin B related/derived	Positive ion mode
309.108	6.2	downregulated	No significant change	No significant change	Fumicicolin B related/derived	Positive ion mode
400.223	7.6	downregulated	No significant change	No significant change	Fumivaline B related/derived	Positive ion mode
238.071	7.8	downregulated	No significant change	No significant change	Fumivaline B related/derived	Positive ion mode
312.217	7.8	downregulated	No significant change	No significant change	Fumivaline B related/derived	Positive ion mode
326.121	7.8	downregulated	No significant change	No significant change	Fumivaline B related/derived	Positive ion mode
274.107	7.9	downregulated	No significant change	No significant change	Fumivaline B related/derived	Positive ion mode
398.123	7.9	downregulated	No significant change	No significant change	Fumivalines related/derived	Positive ion mode
280.097	7.9	downregulated	No significant change	No significant change	Fumivalines related/derived	Positive ion mode
191.081	7.9	downregulated	No significant change	No significant change	Fumivalines related/derived	Positive ion mode
328.101	7.9	downregulated	No significant change	No significant change	Fumivalines related/derived	Positive ion mode
373.248	8	downregulated	No significant change	No significant change	Fumivalines related/derived	Positive ion mode
205.049	8	downregulated	No significant change	No significant change	Fumivalines related/derived	Positive ion mode
223.06	8	downregulated	No significant change	No significant change	Fumivalines related/derived	Positive ion mode
305.027	8	downregulated	No significant change	No significant change	Fumivalines related/derived	Positive ion mode
283.045	8	downregulated	No significant change	No significant change	Fumivalines related/derived	Positive ion mode
379.27	8	downregulated	No significant change	No significant change	Fumivaline B related/derived	Positive ion mode
187.086	8	downregulated	No significant change	No significant change	Fumivaline B related/derived	Positive ion mode
169.076	8	downregulated	No significant change	No significant change	Fumivaline B related/derived	Positive ion mode
260.089	8	downregulated	No significant change	No significant change	Fumivaline B related/derived	Positive ion mode
225.095	8.1	downregulated	No significant change	No significant change	Fumivaline B related/derived	Positive ion mode
246.073	8.1	downregulated	No significant change	No significant change	Fumivaline B related/derived	Positive ion mode
400.223	8.1	downregulated	No significant change	No significant change	Fumivaline B related/derived	Positive ion mode
306.131	8.1	downregulated	No significant change	No significant change	Fumivaline B related/derived	Positive ion mode
310.17	8.1	downregulated	No significant change	No significant change	Fumivaline B related/derived	Positive ion mode
371.16	8.2	downregulated	No significant change	No significant change	Fumivaline B related/derived	Positive ion mode
372.163	8.2	downregulated	No significant change	No significant change	Fumivaline B related/derived	Positive ion mode
246.073	8.2	downregulated	No significant change	No significant change	Fumivaline A related/derived	Positive ion mode
247.077	8.2	downregulated	No significant change	No significant change	Fumivaline A related/derived	Positive ion mode
400.15	8.3	downregulated	No significant change	No significant change	Fumivaline A related/derived	Positive ion mode
205.125	8.3	downregulated	No significant change	No significant change	Fumivaline A related/derived	Positive ion mode
227.107	8.3	downregulated	No significant change	No significant change	Fumivaline A related/derived	Positive ion mode
385.187	8.3	downregulated	No significant change	No significant change	Fumivaline A related/derived	Positive ion mode
384.228	8.3	downregulated	No significant change	No significant change	Fumivaline A related/derived	Positive ion mode
235.096	8.4	downregulated	No significant change	No significant change	Fumivaline A related/derived	Positive ion mode
236.1	8.4	downregulated	No significant change	No significant change	Fumivaline A related/derived	Positive ion mode
237.101	8.4	downregulated	No significant change	No significant change	Fumivaline A related/derived	Positive ion mode
237.103	8.4	downregulated	No significant change	No significant change	Fumivaline A related/derived	Positive ion mode
235.093	8.4	downregulated	No significant change	No significant change	Fumivaline A related/derived	Positive ion mode
184.06	8.4	downregulated	No significant change	No significant change	Fumivaline A related/derived	Positive ion mode
228.114	8.4	downregulated	No significant change	No significant change	Fumivaline A related/derived	Positive ion mode
298.107	8.4	downregulated	No significant change	No significant change	Fumivaline A related/derived	Positive ion mode
384.228	8.5	downregulated	No significant change	No significant change	Fumivaline A related/derived	Positive ion mode
385.231	8.5	downregulated	No significant change	No significant change	Fumivaline A related/derived	Positive ion mode
320.168	8.5	downregulated	No significant change	No significant change	Fumivaline A related/derived	Positive ion mode
416.218	8.6	downregulated	No significant change	No significant change	Fumivaline A related/derived	Positive ion mode
300.134	8.6	downregulated	No significant change	No significant change	Fumivaline A related/derived	Positive ion mode
361.212	8.7	downregulated	No significant change	No significant change	Fumivalines related/derived	Positive ion mode
440.275	8.9	downregulated	No significant change	No significant change	Fumivalines related/derived	Positive ion mode
400.223	8.9	downregulated	No significant change	No significant change	Fumivalines related/derived	Positive ion mode
454.197	9.1	downregulated	No significant change	No significant change	Fumivalines related/derived	Positive ion mode
196.112	9.1	downregulated	No significant change	No significant change	Fumivalines related/derived	Positive ion mode
455.2	9.1	downregulated	No significant change	No significant change	Fumivalines related/derived	Positive ion mode
287.139	9.1	downregulated	No significant change	No significant change	Fumivalines related/derived	Positive ion mode
337.227	9.1	downregulated	No significant change	No significant change	Fumivalines related/derived	Positive ion mode
285.159	9.2	downregulated	No significant change	No significant change	Fumivalines related/derived	Positive ion mode
249.112	9.2	downregulated	No significant change	No significant change	Fumivalines related/derived	Positive ion mode
273.075	9.3	downregulated	No significant change	No significant change	Fumivalines related/derived	Positive ion mode
280.118	9.3	downregulated	No significant change	No significant change	Fumivalines related/derived	Positive ion mode
296.139	9.3	downregulated	No significant change	No significant change	Fumivalines related/derived	Positive ion mode
387.118	9.4	downregulated	No significant change	No significant change	Fumivalines related/derived	Positive ion mode
454.197	9.4	downregulated	No significant change	No significant change	Fumivalines related/derived	Positive ion mode
228.102	9.5	downregulated	No significant change	No significant change	Fumivalines related/derived	Positive ion mode
320.145	9.5	downregulated	No significant change	No significant change	Fumivalines related/derived	Positive ion mode
319.141	9.5	downregulated	No significant change	No significant change	Fumivalines related/derived	Positive ion mode
297.159	9.5	downregulated	No significant change	No significant change	Fumivalines related/derived	Positive ion mode
298.163	9.5	downregulated	No significant change	No significant change	Fumivalines related/derived	Positive ion mode
276.086	9.6	downregulated	No significant change	No significant change	Fumivalines related/derived	Positive ion mode
385.231	9.6	downregulated	No significant change	No significant change	Fumivaline A related/derived	Positive ion mode
384.228	9.6	downregulated	No significant change	No significant change	Fumivaline A related/derived	Positive ion mode
384.228	9.6	downregulated	No significant change	No significant change	Fumivaline A related/derived	Positive ion mode
385.103	9.6	downregulated	No significant change	No significant change	Fumivaline A related/derived	Positive ion mode
380.157	9.7	downregulated	No significant change	No significant change	Fumivaline A related/derived	Positive ion mode
434.214	9.8	downregulated	No significant change	No significant change	Fumivaline A related/derived	Positive ion mode
419.241	9.8	downregulated	No significant change	No significant change	Fumivaline A related/derived	Positive ion mode
345.196	9.8	downregulated	No significant change	No significant change	Fumivaline A related/derived	Positive ion mode
389.08	9.9	downregulated	No significant change	No significant change	Fumivaline A related/derived	Positive ion mode
483.164	9.9	downregulated	No significant change	No significant change	Fumivaline A related/derived	Positive ion mode
287.175	9.9	downregulated	No significant change	No significant change	Fumivaline A related/derived	Positive ion mode
385.103	9.9	downregulated	No significant change	No significant change	Fumivalines related/derived	Positive ion mode
218.568	10.1	downregulated	No significant change	No significant change	Fumivalines related/derived	Positive ion mode
312.12	10.1	downregulated	No significant change	No significant change	Fumivalines related/derived	Positive ion mode
218.116	4.7	downregulated	No significant change	No significant change	Fumicicolins related/derived	Negative ion mode
219.123	4.7	downregulated	No significant change	No significant change	Fumicicolins related/derived	Negative ion mode
300.073	4.9	downregulated	No significant change	No significant change	Fumicicolins related/derived	Negative ion mode
536.083	4.9	downregulated	No significant change	No significant change	Fumicicolins related/derived	Negative ion mode
536.082	4.9	downregulated	No significant change	No significant change	Fumicicolins related/derived	Negative ion mode
281.001	5	downregulated	No significant change	No significant change	Fumicicolins related/derived	Negative ion mode
307.044	5.1	downregulated	No significant change	No significant change	Fumicicolins related/derived	Negative ion mode
307.043	5.1	downregulated	No significant change	No significant change	Fumicicolins related/derived	Negative ion mode
194.053	5.1	downregulated	No significant change	No significant change	Fumicicolins related/derived	Negative ion mode
229.027	5.1	downregulated	No significant change	No significant change	Fumicicolins related/derived	Negative ion mode
256.045	5.1	downregulated	No significant change	No significant change	Fumicicolins related/derived	Negative ion mode
144.066	5.4	downregulated	No significant change	No significant change	N-formylvaline related/derived	Negative ion mode
145.072	5.4	downregulated	No significant change	No significant change	N-formylvaline related/derived	Negative ion mode
264.962	5.4	downregulated	No significant change	No significant change	N-formylvaline related/derived	Negative ion mode
262.964	5.4	downregulated	No significant change	No significant change	N-formylvaline related/derived	Negative ion mode
221.106	5.5	downregulated	No significant change	No significant change	N-formylvaline related/derived	Negative ion mode
222.109	5.5	downregulated	No significant change	No significant change	N-formylvaline related/derived	Negative ion mode
223.102	5.5	downregulated	No significant change	No significant change	N-formylvaline related/derived	Negative ion mode
145.071	5.5	downregulated	No significant change	No significant change	N-formylvaline related/derived	Negative ion mode
144.066	5.5	downregulated	No significant change	No significant change	N-formylvaline related/derived	Negative ion mode
221.045	6	downregulated	No significant change	No significant change	Fumicicolins related/derived	Negative ion mode
200.046	6	downregulated	No significant change	No significant change	Fumicicolins related/derived	Negative ion mode
312.07	6.1	downregulated	No significant change	No significant change	Fumicicolins related/derived	Negative ion mode
353.107	6.1	downregulated	No significant change	No significant change	Fumicicolins related/derived	Negative ion mode
353.106	6.1	downregulated	No significant change	No significant change	Fumicicolins related/derived	Negative ion mode
374.084	6.1	downregulated	No significant change	No significant change	Fumicicolins related/derived	Negative ion mode
362.989	6.1	downregulated	No significant change	No significant change	Fumicicolins related/derived	Negative ion mode
216.09	6.1	downregulated	No significant change	No significant change	Fumicicolins related/derived	Negative ion mode
280.079	6.1	downregulated	No significant change	No significant change	Fumicicolins related/derived	Negative ion mode
360.071	6.3	downregulated	No significant change	No significant change	Fumicicolins related/derived	Negative ion mode
340.083	7.6	downregulated	No significant change	No significant change	Fumivaline B related/derived	Negative ion mode
435.165	7.8	downregulated	No significant change	No significant change	Fumivaline B related/derived	Negative ion mode
305.103	7.8	downregulated	No significant change	No significant change	Fumivaline B related/derived	Negative ion mode
297.007	8	downregulated	No significant change	No significant change	Fumivaline B related/derived	Negative ion mode
459.079	8	downregulated	No significant change	No significant change	Fumivalines related/derived	Negative ion mode
248.028	8	downregulated	No significant change	No significant change	Fumivalines related/derived	Negative ion mode
467.096	8.1	downregulated	No significant change	No significant change	Fumivalines related/derived	Negative ion mode
471.039	8.1	downregulated	No significant change	No significant change	Fumivalines related/derived	Negative ion mode
467.098	8.1	downregulated	No significant change	No significant change	Fumivalines related/derived	Negative ion mode
399.109	8.1	downregulated	No significant change	No significant change	Fumivalines related/derived	Negative ion mode
332.125	8.1	downregulated	No significant change	No significant change	Fumivalines related/derived	Negative ion mode
331.116	8.1	downregulated	No significant change	No significant change	Fumivalines related/derived	Negative ion mode
331.234	8.1	downregulated	No significant change	No significant change	Fumivalines related/derived	Negative ion mode
332.126	8.1	downregulated	No significant change	No significant change	Fumivaline B related/derived	Negative ion mode
416.1	8.1	downregulated	No significant change	No significant change	Fumivaline B related/derived	Negative ion mode
333.061	8.3	downregulated	No significant change	No significant change	Fumivaline B related/derived	Negative ion mode
294.076	8.4	downregulated	No significant change	No significant change	Fumivaline B related/derived	Negative ion mode
267.048	8.5	downregulated	No significant change	No significant change	Fumivaline B related/derived	Negative ion mode
382.212	8.5	downregulated	No significant change	No significant change	Fumivaline B related/derived	Negative ion mode
238.083	8.5	downregulated	No significant change	No significant change	Fumivaline B related/derived	Negative ion mode
237.079	8.5	downregulated	No significant change	No significant change	Fumivaline B related/derived	Negative ion mode
292.089	8.7	downregulated	No significant change	No significant change	Fumivaline B related/derived	Negative ion mode
291.087	8.7	downregulated	No significant change	No significant change	Fumivaline B related/derived	Negative ion mode
325.132	8.8	downregulated	No significant change	No significant change	Fumivaline B related/derived	Negative ion mode
433.086	8.9	downregulated	No significant change	No significant change	Fumivaline A related/derived	Negative ion mode
305.016	9.2	downregulated	No significant change	No significant change	Fumivaline A related/derived	Negative ion mode
235.097	9.3	downregulated	No significant change	No significant change	Fumivaline A related/derived	Negative ion mode
242	9.3	downregulated	No significant change	No significant change	Fumivaline A related/derived	Negative ion mode
390.94	9.3	downregulated	No significant change	No significant change	Fumivaline A related/derived	Negative ion mode
374.976	9.3	downregulated	No significant change	No significant change	Fumivaline A related/derived	Negative ion mode
160.048	9.3	downregulated	No significant change	No significant change	Fumivaline A related/derived	Negative ion mode
238.983	9.3	downregulated	No significant change	No significant change	Fumivaline A related/derived	Negative ion mode
328.97	9.3	downregulated	No significant change	No significant change	Fumivaline A related/derived	Negative ion mode
260.983	9.3	downregulated	No significant change	No significant change	Fumivaline A related/derived	Negative ion mode
239.005	9.3	downregulated	No significant change	No significant change	Fumivaline A related/derived	Negative ion mode
159.045	9.3	downregulated	No significant change	No significant change	Fumivaline A related/derived	Negative ion mode
240.997	9.3	downregulated	No significant change	No significant change	Fumivaline A related/derived	Negative ion mode
240.005	9.3	downregulated	No significant change	No significant change	Fumivaline A related/derived	Negative ion mode
239.024	9.3	downregulated	No significant change	No significant change	Fumivaline A related/derived	Negative ion mode
239.004	9.3	downregulated	No significant change	No significant change	Fumivaline A related/derived	Negative ion mode
239.001	9.3	downregulated	No significant change	No significant change	Fumivaline A related/derived	Negative ion mode
265.111	9.4	downregulated	No significant change	No significant change	Fumivaline A related/derived	Negative ion mode
362.135	9.5	downregulated	No significant change	No significant change	Fumivaline A related/derived	Negative ion mode
361.132	9.5	downregulated	No significant change	No significant change	Fumivaline A related/derived	Negative ion mode
382.214	9.6	downregulated	No significant change	No significant change	Fumivalines related/derived	Negative ion mode
382.212	9.6	downregulated	No significant change	No significant change	Fumivalines related/derived	Negative ion mode
383.216	9.6	downregulated	No significant change	No significant change	Fumivalines related/derived	Negative ion mode
450.2	9.6	downregulated	No significant change	No significant change	Fumivalines related/derived	Negative ion mode
259.061	9.7	downregulated	No significant change	No significant change	Fumivalines related/derived	Negative ion mode
359.116	9.8	downregulated	No significant change	No significant change	Fumivalines related/derived	Negative ion mode
383.114	9.9	downregulated	No significant change	No significant change	Fumivalines related/derived	Negative ion mode
317.142	9.9	downregulated	No significant change	No significant change	Fumivalines related/derived	Negative ion mode
342.059	10	downregulated	No significant change	No significant change	Fumivalines related/derived	Negative ion mode
291.09	10	downregulated	No significant change	No significant change	Fumivalines related/derived	Negative ion mode
301.111	10	downregulated	No significant change	No significant change	Fumivalines related/derived	Negative ion mode
464.156	10.1	downregulated	No significant change	No significant change	Fumivalines related/derived	Negative ion mode
447.099	10.2	downregulated	No significant change	No significant change	Fumivalines related/derived	Negative ion mode
453.117	10.2	downregulated	No significant change	No significant change	Fumivalines related/derived	Negative ion mode
187.039	10.2	downregulated	No significant change	No significant change	Fumivalines related/derived	Negative ion mode
521.103	10.2	downregulated	No significant change	No significant change	Fumivalines related/derived	Negative ion mode
317.142	10.2	downregulated	No significant change	No significant change	Fumivalines related/derived	Negative ion mode
330.116	4.4	n.d.*	n.d.	n.d.	Fumicicolins related/derived	Positive ion mode
331.119	4.4	n.d.	n.d.	n.d.	Fumicicolins related/derived	Positive ion mode
168.063	4.4	n.d.	n.d.	n.d.	Fumicicolins related/derived	Positive ion mode
290.122	4.4	n.d.	n.d.	n.d.	Fumicicolins related/derived	Positive ion mode
400.223	9.5	n.d.	n.d.	n.d.	Fumivaline B related/derived	Positive ion mode
304.103	6.9	n.d.	n.d.	n.d.	(S)-2-Isocyanoisovaleric acid related/derived	Negative ion mode
126.055	6.9	n.d.	n.d.	n.d.	(S)-2-Isocyanoisovaleric acid related/derived	Negative ion mode
127.059	6.9	n.d.	n.d.	n.d.	(S)-2-Isocyanoisovaleric acid related/derived	Negative ion mode
*n.d. indicates crmA dependent features that were not detected in wild types but present in crmA overexpression mutants
