# Supplementary material for: Copper starvation induces antimicrobial isocyanide integrated into two distinct biosynthetic pathways in fungi
Source: Nat Commun. 2022 Aug 16;13:4828. doi: 10.1038/s41467-022-32394-x (PMC9381783; doi:10.1038/s41467-022-32394-x)
Supplement: Supplementary file 6 — Source Data file [file 41467_2022_32394_MOESM6_ESM.xlsx]

## Sheet: Figure 1c
Figure 1c. Number of features in wild type A. fumigatus upregulated by copper starvation or crmA overexpression compared to the crmA deletion mutant.
	Comparison	WT (-Cu) vs WT (+Cu)	OE::crmA (-Cu) vs ΔcrmA (-Cu)	OE::crmA (+Cu) vs ΔcrmA (-Cu)
	Number of features	385 (236, crmA dependent)	254	276

## Sheet: Figure 2c
Figure 2c. Relative abundances of N-formylvaline, fumivaline A, and festuclavine and pyroclavine in A. fumigatus, P. commune, and P. expansum grown without copper or with copper. Peak integration data from HPLC-HRMS analysis were log10-transformed.
	Compound	N-formylvaline
	Strain& condition	A. fumigatus							P. commune		P. expansum
		WT (-Cu)	WT (+Cu)	ΔcrmA (-Cu)	ΔcrmA (+Cu)	ΔdmaW (-Cu)	ΔdmaW (+Cu)	OE::crmA (+Cu)	WT (-Cu)	WT (+Cu)	WT (-Cu)	WT (+Cu)
	Replicate 1	8.07449	0	0	0	9.12567	0	9.47054	8.97158	0	6.71481	0
	Replicate 2	8.13029	0	0	0	9.13863	0	9.37206	8.84504	0	6.98761	0
	Replicate 3	8.12985	0	0	0	9.12924	0	9.43179	8.90629	0	7.05055	0
	Replicate 4	8.61077	0
	Replicate 5	8.66272	0
	Replicate 6	8.6519	0
	Compound	Fumivaline A
	Strain& condition	A. fumigatus							P. commune		P. expansum
		WT (-Cu)	WT (+Cu)	ΔcrmA (-Cu)	ΔcrmA (+Cu)	ΔdmaW (-Cu)	ΔdmaW (+Cu)	OE::crmA (+Cu)	WT (-Cu)	WT (+Cu)	WT (-Cu)	WT (+Cu)
	Replicate 1	6.0951	0	0	0	0	0	7.06441	5.96429	0	0	0
	Replicate 2	6.09663	0	0	0	0	0	7.3934	6.21785	0	0	0
	Replicate 3	5.99558	0	0	0	0	0	7.15062	6.35607	0	0	0
	Replicate 4	6.25956	0
	Replicate 5	5.57	0
	Replicate 6	5.52616	0
	Compound	Festuclavine and pyroclavine
	Strain& condition	A. fumigatus							P. commune		P. expansum
		WT (-Cu)	WT (+Cu)	ΔcrmA (-Cu)	ΔcrmA (+Cu)	ΔdmaW (-Cu)	ΔdmaW (+Cu)	OE::crmA (+Cu)	WT (-Cu)	WT (+Cu)	WT (-Cu)	WT (+Cu)
	Replicate 1	9.11768	9.46966	10.0528	9.95531	0	0	9.30226	7.86062	7.48478	0	0
	Replicate 2	9.02095	9.57448	10.1363	10.0844	0	0	9.57754	7.85902	7.5125	0	0
	Replicate 3	9.08317	9.53607	10.3893	9.96882	0	0	9.39884	7.92586	7.57439	0	0
	Replicate 4	8.84188	9.26738
	Replicate 5	8.47876	8.83198
	Replicate 6	8.32286	9.16783

## Sheet: Figure 3b
Figure 3b. Relative abundance of fumicicolin A in A. fumigatus, C. heterostrophus, and Penicillium spp. Peak integration data from HPLC-HRMS analysis were log10-transformed.
	Compound	Fumicicolin A
	Strain& condition	A. fumigatus				C. heterostrophus			P. expansum				P. commune
		WT (-Cu)	WT (+Cu)	ΔcrmA (-Cu)	OE::crmA (+Cu)	WT (-Cu)	WT (+Cu)	ΔcrmA (-Cu)	WT (-Cu)	WT (+Cu)	ΔcrmA (-Cu)	OE::crmA (+Cu)	WT (-Cu)	WT (+Cu)
	Replicate 1	4.12746	0	0	6.464	9.41225	6.12771	0	5.66431	0	0	7.42154	5.91245	0
	Replicate 2	4.44229	0	0	6.651	9.03869	6.1283	0	5.67019	0	0	7.3354	5.02792	0
	Replicate 3	4.5461	0	0	6.26655	9.22827	6.11474	0	5.53174	0	0	6.99402	5.2613	0
	Replicate 4	5.08754	0			9.23702		0
	Replicate 5	5.01925	0			9.16005		0
	Replicate 6	5.0056	0			9.18287		0

## Sheet: Figure 4c
Figure 4c. Valine isocyanide significantly inhibits growth of S. aureus at all concentrations tested and inhibits growth of E. coli at 125 mM and higher. Percent survival reported was calculated by normalizing OD600 at 24 hrs to OD600 at inoculation (0 h).
	Valine isocyanide inhibition against S. aureus (24h)
	Concentration	1 mM	500 µM	250 µM	125 µM	62.5 µM	31.25 µM	15.62 µM	0 µM
	Replicate 1	24.0865	38.4457	66.5466	78.5898	84.1482	87.8538	75.3474	99.2795
	Replicate 2	24.2409	40.2985	59.753	73.8034	81.9866	83.8394	83.685	100.823
	Replicate 3	24.2409	39.3721	60.0618	71.333	80.9058	86.3098	82.6042	99.8971
	Valine isocyanide inhibition against E. coli (24h)
	Concentration	1 mM	500 µM	250 µM	125 µM	62.5 µM	31.25 µM	15.62 µM	0 µM
	Replicate 1	47.1825	52.7334	66.2321	81.4971	101.808	105.215	99.159	95.8789
	Replicate 2	45.164	47.3087	69.7645	87.8049	98.5282	101.682	101.304	101.177
	Replicate 3	39.2347	56.1396	70.5215	90.328	100.799	105.719	97.5189	102.944

## Sheet: Figure 4d
Figure 4d. Valine isocyanide and N-formylvaline show synergistic antifungal activity against C. auris at 36 hr. Percent survival reported was calculated by normalizing OD600 at 36 hrs to OD600 at inoculation (0 h).
	Compounds	Valine isocyanide + N-formylvaline	Valine isocyanide + water	N-formylvaline + methanol	Water + methanol
	Replicate 1	51.1649	92.3835	84.0502	112.366
	Replicate 2	56.2724	90.5914	79.3011	84.2294
	Replicate 3	53.1362		71.147	103.405

## Sheet: Supplementary Fig 2e
Supplementary Figure 2e. Relative abundance of valine isocyanide in A. fumigatus (from extraction with non-deuterated solvents). Peak integration data from HPLC-HRMS analysis were log10-transformed.
	Compound	Valine isocyanide
	Strain& condition	A. fumigatus
		WT (-Cu)	WT (+Cu)	ΔcrmA (-Cu)	ΔcrmA (+Cu)	ΔdmaW (-Cu)	ΔdmaW (+Cu)	OE::crmA (+Cu)
	Replicate 1	0	0	0	0	0	0	6.02683
	Replicate 2	0	0	0	0	0	0	5.8169
	Replicate 3	0	0	0	0	0	0	6.07825
	Replicate 4	0	0
	Replicate 5	0	0
	Replicate 6	0	0

## Sheet: Supplementary Fig3b
Supplementary Figure 3b. Relative abundance of fumivaline B in A. fumigatus, P. commune, and P. expansum. Peak integration data from HPLC-HRMS analysis were log10-transformed.
	Compound	Fumivaline B
	Strain& condition	A. fumigatus							P. commune		P. expansum
		WT (-Cu)	WT (+Cu)	ΔcrmA (-Cu)	ΔcrmA (+Cu)	ΔdmaW (-Cu)	ΔdmaW (+Cu)	OE::crmA (+Cu)	WT (-Cu)	WT (+Cu)	WT (-Cu)	WT (+Cu)
	Replicate 1	5.0691	0	0	0	0	0	5.97711	5.11794	0	0	0
	Replicate 2	4.76479	0	0	0	0	0	6.44423	5.31971	0	0	0
	Replicate 3	4.77336	0	0	0	0	0	6.12252	5.31677	0	0	0
	Replicate 4	4.86366	0
	Replicate 5	3.83275	0
	Replicate 6	4.08782	0

## Sheet: Supplementary Fig3e
Supplementary Figure 3e. Relative abundances of N-formylvaline, festuclavine, pyroclavine, and fumivaline A in pure and mixed cultures of ΔcrmA and ΔdmaW of A. fumigatus under copper starvation conditions. Peak integration data from HPLC-HRMS analysis were log10-transformed.
	Compound	N-formylvaline			Festuclavine and pyroclavine			Fumivaline A
	Strain	ΔcrmA (-Cu)	ΔdmaW (-Cu)	ΔcrmA + ΔdmaW (-Cu)	ΔcrmA (-Cu)	ΔdmaW (-Cu)	ΔcrmA + ΔdmaW (-Cu)	ΔcrmA (-Cu)	ΔdmaW (-Cu)	ΔcrmA + ΔdmaW (-Cu)
	Replicate 1	0	9.12567	6.40504	10.0528	0	9.30154	0	0	6.56082
	Replicate 2	0	9.13863	6.53043	10.1363	0	9.16869	0	0	6.57252
	Replicate 3	0	9.12924	7.79669	10.3893	0	9.18844	0	0	5.80709

## Sheet: Supplementary Fig3f
Supplementary Figure 3f. Relative abundances of N-formylvaline, festuclavine, pyroclavine, and fumivaline A in pure and mixed cultures of ΔcrmA of A. fumigatus and OE::crmA of P. expansum under copper starvation conditions. Peak integration data from HPLC-HRMS analysis were log10-transformed.
	Compound	N-formylvaline			Festuclavine and pyroclavine			Fumivaline A
	Strain	ΔcrmA (-Cu)	OE::crmA (-Cu) (P.exansum)	OE::crmA (-Cu) (P. exansum) + ΔcrmA(-Cu)	ΔcrmA (-Cu)	OE::crmA (-Cu) (P. exansum)	OE::crmA (-Cu) (P.exansum) + ΔcrmA (-Cu)	ΔcrmA (-Cu)	OE::crmA (-Cu) (P. exansum)	OE::crmA (-Cu) (P. exansum) + ΔcrmA (-Cu)
	Replicate 1	0	8.42407	6.46836	8.96371	0	7.35844	0	0	0
	Replicate 2	0	8.32439	6.23445	8.49832	0	7.28863	0	0	0
	Replicate 3	0	8.37438	6.11273	8.50936	0	7.29938	0	0	0

## Sheet: Supplementary Fig5a
Supplementary Figure 5a. Relative abundances of N-formylvaline in C. heterostrophus and P. expansum, and fumicicolin B in A. fumigatus, C. heterostrophus, and Penicillium spp. Peak integration data from HPLC-HRMS analysis were log10-transformed.
	Compound	N-formylvaline
	Strain& condition	C. heterostrophus			P. expansum
		WT (-Cu)	WT (+Cu)	ΔcrmA (-Cu)	WT (-Cu)	WT (+Cu)	ΔcrmA (-Cu)	OE::crmA (+Cu)
	Replicate 1	9.41225	6.12771	0	6.71481	0	0	8.42407
	Replicate 2	9.03869	6.1283	0	6.98761	0	0	8.32439
	Replicate 3	9.22827	6.11474	0	7.05055	0	0	8.37438
	Replicate 4	9.23702		0
	Replicate 5	9.16005		0
	Replicate 6	9.18287		0
	Compound	Fumicicolin B
	Strain& condition	A. fumigatus				C. heterostrophus			P. expansum				P. commune
		WT (-Cu)	WT (+Cu)	ΔcrmA (-Cu)	OE::crmA (+Cu)	WT (-Cu)	WT (+Cu)	ΔcrmA (-Cu)	WT (-Cu)	WT (+Cu)	ΔcrmA (-Cu)	OE::crmA (+Cu)	WT (-Cu)	WT (+Cu)
	Replicate 1	5.83769	0	0	0	6.6079	4.79238	0	7.0974	0	0	8.25764	6.69488	0
	Replicate 2	5.90011	0	0	0	6.85126	4.58352	0	7.15862	0	0	8.21555	6.50785	0
	Replicate 3	5.99273	0	0	0	7.36183	4.67876	0	7.08455	0	0	7.37533	7.06875	0
	Replicate 4	6.23163	0			7.92946		0
	Replicate 5	6.31874	0			7.43305		0
	Replicate 6	6.12973	0			7.9979		0

[truncated: 4 more sheets: Supplementary Fig6a, Supplementary Fig6b, Supplementary Fig7a, Supplementary Fig7b]
